# Supplementary material for: Intranasal or airborne transmission-mediated delivery of an attenuated SARS-CoV-2 protects Syrian hamsters against new variants
Source: Nat Commun. 2023 Jun 9;14:3393. doi: 10.1038/s41467-023-39090-4 (PMC10250859; doi:10.1038/s41467-023-39090-4)
Supplement: Supplementary file 6 — Source Data [file 41467_2023_39090_MOESM6_ESM.xlsx]

## Sheet: Fig 1
Fig 1B
DPI	WA1/2020																Nsp1-K164A/H165A																Naive
	WH366	WH367	WH368	WH369	WH370	WH379	WH380	WH381	WH385	WH386	WH387	WH388	WH389	WH390			WH391	WH392	WH393	WH394	WH395	WH396	WH397	WH398	WH399	WH400	WH401	WH402	WH403	WH404			WH363	WH364	WH365	WH371	WH372	WH373	WH374
0	80	80	80	80	80	80	80	80	80	80	80	80	80	80			80	80	80	80	80	80	80	80	80	80	80	80	320	80
14		327680	163840	327680	655360	163840	327680	163840	327680	655360	327680	655360	327680	327680			163840	327680	327680	327680	327680	327680	327680	327680	327680	327680	163840	655360	327680	327680
30		327680	655360	163840	163840	163840	163840	81920	655360	1310720	163840	163840	327680	163840			163840	163840	327680	327680	655360	327680	163840	163840	163840	163840	327680	163840	327680	327680			80	80	80	80	80	80	80	80	80	80	80	80	80	80	80	80
Fig 1C
DPI	WA1/2020																Nsp1-K164A/H165A																Naive
	WH366	WH367	WH368	WH369	WH370	WH379	WH380	WH381	WH385	WH386	WH387	WH388	WH389	WH390			WH391	WH392	WH393	WH394	WH395	WH396	WH397	WH398	WH399	WH400	WH401	WH402	WH403	WH404			WH405	WH406	WH407	WH408	WH409	WH416	WH417	WH418	WH410	WH411	WH412	WH413	WH414	WH415	WH419	WH420
0	10	10	10	10	10	10	10	10	10	10	10	10	10	10			10	10	10	10	10	10	10	10	10	10	10	10	10	10
14		1280	2560	1280	640	640	1280	640	640	1280	1280	1280	1280	320			320	640	320	160	160	160	160	320	160	160	160	160	1280	1280
30		1280	5120	5120	5120	2560	5120	2560	2560	5120	5120	5120	5120	320			2560	640	5120	10240	1280	10240	1280	1280	2560	640	1280	5120	1280	1280			10	10	10	10	10	10	10	10	10	10	10	10	10	10	10	10
Fig 1D				Fig 1E				Fig 1F				Fig 1G				Fig 1H
Nsp1-K164A/H165A	WA1/2020	Naive Control		WA1/2020	Nsp1-K164A/H165A	Naive		WA1/2020	Nsp1-K164A/H165A	Naive		WA1/2020	Nsp1-K164A/H165A	Naive		WA1/2020	Nsp1-K164A/H165A	Naive
40	80	20
80	320	10			81920	80			160	10		81920	40960	80		40	40	10
320	20	10		163840	81920	80		640	320	10		81920	81920	80		40	20	10
640	20	10		81920	163840	80		320	160	10		10240	81920	80		80	40	10
80	40	80		163840	81920	80		320	160	10		81920	81920	80		40	20	10
80	80	10		163840	327680	80		320	320	10		40960	163840	80		80	80	10
80	160	10		163840	327680	80		160	160	10		40960	163840	80		40	40	10
640	40	10		163840	163840	80		160	320	10		10240	81920	80		20	40	10
160	40	10		163840	81920	80				10		81920	40960	80				10
320	80	10		81920	163840	80						163840	40960	80
80	80	20		163840	81920	80						163840	40960	80
160	160	10		163840	81920	80						163840	40960	80
160	80	10		163840	81920	80						81920	81920	80
80		10		163840	163840	80						81920	81920	80
		10		81920	163840	320							81920	80
		10				80								80
						80								80

## Sheet: Fig 2
Fig 2A										Fig 2B										Fig 2C
	Wuhan-1				Omicron						Wuhan-1				Omicron						Wuhan-1				Omicron
14 DPI	81920	163840	81920	327680	5120	2560	1280	5120		14 DPI	640	640	160	640	40	40	40	40		14 DPI	81920	163840	81920	163840	5120	5120	5120	5120
28 DPI	163840	163840	163840	163840	5120	20480	10240	20480		28 DPI	640	1280	1280	320	40	40	40	40		28 DPI	2560	40960	40960	40960	2560	10240	10240	5120
Fig 2D
	Wuhan-1				Omicron
14 DPI	320	320	160	320	80	40	40	40
28 DPI	640	1280	1280	320	80	40	40	40
Fig 2E
	WA1/2020								B.1.617.2								BA.1								BA.2.12.1								BA.4								BA.5
	WH464	WH465	WH466	WH467	WH468	WH469	WH470	WH471	WH464	WH465	WH466	WH467	WH468	WH469	WH470	WH471	WH464	WH465	WH466	WH467	WH468	WH469	WH470	WH471	WH464	WH465	WH466	WH467	WH468	WH469	WH470	WH471	WH464	WH465	WH466	WH467	WH468	WH469	WH470	WH471	WH464	WH465	WH466	WH467	WH468	WH469	WH470	WH471
14	640	2560	320	640					320	320	320	320					80	10	20	10					10	10	10	10					10	10	10	10					10	10	10	10
28					640	640	1280	320					320	320	640	320					10	10	20	20					10	10	20	20					10	20	40	40					10	10	40	40
Fig 2F
	Naive				Vaccinated
	457	458	459	460	464	465	466	467
S1	34	8	22	16	24	32	24	52
S2	38	14	4	14	42	54	40	86
S3	100	88	58	104	132	112	120	152
S4	12	56	10	2	36	24	10	24
N1	348	74	20	194	258	640	280	724
N2	470	88	20	144	324	520	272	614
N3	400	104	26	172	400	568	418	890
N4	408	108	32	176	442	808	822	1130

## Sheet: Fig 3
Fig 3B
DPI	WA1/2020								Nsp1-K164A/H165A								Unvaccinated
	WH367	WH368	WH369	WH370	WH379	WH380			WH391	WH392	WH393	WH394	WH395	WH396	WH397		WH405	WH406	WH407	WH408	WH409	WH416	WH417	WH418
1	5800	200	100	59000	4600	3400			1400	530000	86000	1800000	790000	100	114000		32000	1000000	140000	1110000	2400	2000000	280000	4000
2	100	2000	1800	100	3600	800			100	1200	6900	200	119000	1000	6900		250000	300000	1030000	1670000	1540000	4800	9400000	330000
3	200	400	200	100	800	100			100	100	100	100	400	400	200		300000	140000	61000	26000	32000	260000	102000	5600
4	100	100	100	100	100	100			100	100	100	100	100	100	100		10000	38000	200	1800	6100	4100	14000	400
5				100	100	100							100	100	100						12000	4400	8000	3400
Fig 3C
WA1/2020								Nsp1-K164A/H165A								Unvaccinated
WH381	WH385	WH386	WH387	WH388	WH389	WH390		WH398	WH399	WH400	WH401	WH402	WH403	WH404		WH410	WH411	WH412	WH413	WH414	WH415	WH419	WH420
800	100	100	100	100	200	100		100	600	100	100	100	200	400		12400	2700	3000	1400	6600	2600	15000	1600
1800	1400	2200	100	100	100	200		400	6400	1400	1200	1600	600	1200		230000	36000	4000	1400	6600	2600	15000	1600
100	200	100	100	100	100	100		100	100	100	100	100	100	100		140000	6800	180000	26000	24000	71000	3200	8200
100	100	100	100	100	100	100		100	100	100	200	100	100	100		200	400	23666.7	1400	34000	180000	3000	9000
				100	100	200						200	200	100							100	100	1200
Fig 3D
Lung						Trachea						Nasal Turbinates
Delta	Omicron BA.1	Delta	Omicron BA.1	Delta	Omicron BA.1	Delta	Omicron BA.1	Delta	Omicron BA.1	Delta	Omicron BA.1	Delta	Omicron BA.1	Delta	Omicron BA.1	Delta	Omicron BA.1
WA1/2020	WA1/2020	Nsp1-K164A/H165A	Nsp1-K164A/H165A	Unvaccinated	Unvaccinated	WA1/2020	WA1/2020	Nsp1-K164A/H165A	Nsp1-K164A/H165A	Unvaccinated	Unvaccinated	WA1/2020	WA1/2020	Nsp1-K164A/H165A	Nsp1-K164A/H165A	Unvaccinated	Unvaccinated
500	500	500	500	2933479	583475	500	500	500	500	696970	7132.04	500	1091.42	500	500	153956	305809
500	500	500	500	2090202	774.42	500	500	500	3431.53	59782.7	3514.07	500	500	500	33997	188575	172110
500	500	500	500	488577	805100	500	500	500	500	57159.8	3390.89	11301.5	1508.34	3193.09	1010.68	148903	554881
	500	500	500	8276458	24344.4		500	500	500	274597	153781		1417.2	500	1498.47	629318	381041
Fig 3E
WA1/2020	WA1/2020	Nsp1-K164A/H165A	Nsp1-K164A/H165A	Unvaccinated	Unvaccinated
100	100	100	100	600000	42000
100	100	100	100	190000	1330
100	100	100	100	320000	41000
	100	100	100	350000	3500
Fig 3F
Delta	Omicron BA.1	Delta	Omicron BA.1	Delta	Omicron BA.1	Delta	Omicron BA.1	Delta	Omicron BA.1	Delta	Omicron BA.1
WA1/2020	WA1/2020	Nsp1-K164A/H165A	Nsp1-K164A/H165A	Unvaccinated	Unvaccinated	WA1/2020	WA1/2020	Nsp1-K164A/H165A	Nsp1-K164A/H165A	Unvaccinated	Unvaccinated
500	500	500	500	256022	500	500	500	500	500	500	500
500	500	500	500	500	5561.78	500	500	500	500	500	500
500	500	500	500	32285	500	500	500	500	500	2301	500
				500	500					500	500

## Sheet: Fig 4
Fig 4C
Delta			Omicron BA.1
Nsp1-K164A/H165A	WA1/2020	Unvaccinated	Nsp1-K164A/H165A	WA1/2020	Unvaccinated
0	0	10.6797	0	0	10.2981
0	0	27.7803	0	0	0.107143
0	0	11.454	0	0	17.2693
0		53.7834	0	0	0.0073964

## Sheet: Fig 5
Fig 5A
DPI	WA1/2020-Delta								WA1/2020-Omicron								K164A/H165A-Delta								K164A/H165A-Omicron								Unvaccinated-Delta								Unvaccinated-Omicron
	WH367	WH368	WH369	WH370	WH379	WH380			WH381	WH385	WH386	WH387	WH388	WH389	WH390		WH391	WH392	WH393	WH394	WH395	WH396	WH397		WH398	WH399	WH400	WH401	WH402	WH403	WH404		WH405	WH406	WH407	WH408	WH409	WH416	WH417	WH418	WH410	WH411	WH412	WH413	WH414	WH415	WH419	WH420
0	0	0	0	0	0	0			0	0	0	0	0	0	0		0	0	0	0	0	0	0		0	0	0	0	0	0	0		0	0	0	0	0	0	0	0	0	0	0	0	0	0	0	0
1	0.46	-0.73	-0.12	-2.04	-0.05	0.73			-1.1	0.47	-0.45	-0.13	0.22	1.3	0.06		-0.8	-0.26	0.55	0.79	-0.17	0.46	2.02		0.47	-2.11	-0.23	-0.7	-0.22	0.57	0.34		1.09	-1.72	0.33	0.42	0.77	-0.78	-1.63	-1.57	0.66	0.12	0.4	0.51	0.31	-0.37	0.26	-0.47
2	0.26	-1.26	-0.12	-1.91	-0.31	-0.37			-1.85	-0.21	-0.39	-1.01	1.11	2.5	0.12		-1.81	-0.65	-1.76	0.33	0.29	0.33	5.79		0	-1.93	-0.7	-1.39	0.89	0.06	-0.2		-2.11	-2.87	-1.34	-1.6	-2.46	-2.65	-4.42	-1.44	0.44	0.12	-0.92	0.65	0.31	-1.3	0	0
3	1.04	-1.72	0.36	-2.16	-1.73	-0.43			-2.42	-0.05	-0.64	-1.2	-0.06	1.74	0.42		-2.92	-0.13	-2.13	1.45	-0.75	-0.26	-0.7		-0.27	-2.34	-0.14	-1.92	0.3	-0.13	-0.4		-2.84	-5.87	-2.34	-6.18	-2.07	-5.72	-7.35	-2.82	-0.06	-0.76	-0.73	0.51	0.06	-2.48	-1.32	-0.8
4	1.3	-0.86	0.72	-1.91	-1.84	-0.37			-3.06	0.42	-0.19	-0.82	1.11	0.49	0.73		-2.23	0.85	-1.94	2.18	-0.75	0.78	-1.39		-0.61	-1.76	0.33	-1.57	0.22	0.51	-0.4		-3.2	-8.62	-3.14	-8.06	-5.45	-8	-10.08	-5.77	-0.83	-0.64	-0.26	0.22	-0.19	-2.72	-1.19	-0.74
5				-2.1	-2.05	-0.79							0.39	0.6	0.85						-0.64	-1.11	-1.32						0.59	0.89	-0.54							-10.71	-13.6	-8.33					-1.05	-3.16	-0.6	0.13
6				-2.8	-2.41	-0.79							0.61	0.49	-0.61						-0.29	-0.07	-2.44						0.15	0.51	0.6							-12.73	-15.48	-10.63					-3.35	-2.66	-1.32	-0.54
7				-2.04	-3.36	-1.71							0.66	0.43	-0.55						-0.35	0.2	-1.67						1.26	0.83	0.34							-15.18	-17.96	-13.58					-3.23	-3.4	-0.79	-0.67
Fig 5B
Delta	Omicron BA.1	Delta	Omicron BA.1	Delta	Omicron BA.1
WA1/2020	WA1/2020	Nsp1-K164A/H165A	Nsp1-K164A/H165A	Unvaccinated	Unvaccinated
5	5	0	0.083333	17.5	0.125
7.5	2.5	0.125	0	14.375	0
4.375	6.25	0.25	1.25	27.5	3.875
	1.875	27.5	0	25	0
Fig 5C
Delta	Omicron BA.1	Delta	Omicron BA.1	Delta	Omicron BA.1
WA1/2020	WA1/2020	Nsp1-K164A/H165A	Nsp1-K164A/H165A	Unvaccinated	Unvaccinated
7	4	0	1	17	1
5	4	1	0	15	0
4	4	2	3	17	9
	1	8	0	17	0
Fig 5D
	Nsp1-K164A/H165A				WA1/2020			Unvaccinated				Nsp1-K164A/H165A				WA1/2020				Unvaccinated
	Delta Challenged											Omicron BA.1 Challenged
	WH391	WH392	WH393	WH394	WH367	WH368	WH369	WH405	WH406	WH407	WH408	WH398	WH399	WH400	WH401	WH381	WH385	WH386	WH387	WH410	WH411	WH412	WH413
Alveolar Wall Thickening	0	0	0	2	0	0	0	2	3	3	3	0	0	0	0	0	0	0	0	0	0	2	0
Alveolar Airway Infiltrates	0	1	1	2	1	2	1	3	3	3	3	0	0	1	0	1	0	0	0	1	0	3	0
Perivascular Infiltrates	0	0	1	1	1	0	0	3	3	3	2	0	0	1	0	0	1	1	0	0	0	2	0
Perivascular Edema	0	0	0	0	0	0	0	1	1	1	1	0	0	0	0	0	0	0	0	0	0	0	0
Type II Pneumocyte Hyperplasia	0	0	0	0	0	0	0	2	2	3	3	0	0	0	0	0	0	0	0	0	0	1	0
Atypical Pneumocyte Hyperplasia	0	0	0	0	1	0	0	0	0	0	0	0	0	0	0	0	0	0	0	0	0	0	0
Bronchiole Mucosal Hyperplasia	0	0	0	3	3	3	3	2	1	2	2	1	0	1	0	3	3	3	1	0	0	0	0
Bronchiole Airway Infiltrates	0	0	0	0	1	0	0	3	1	1	1	0	0	0	0	0	0	0	0	0	0	0	0
Proteinaceous Fluid	0	0	0	0	0	0	0	0	0	0	1	0	0	0	0	0	0	0	0	0	0	0	0
Hemorrhage	0	0	0	0	0	0	0	0	0	0	0	0	0	0	0	0	0	0	0	0	0	0	0
Vasculitis	0	0	0	0	0	0	0	1	1	1	1	0	0	0	0	0	0	0	0	0	0	1	0
Fig 5E
Delta	Omicron BA.1	Delta	Omicron BA.1	Delta	Omicron BA.1
WA1/2020	WA1/2020	Nsp1-K164A/H165A	Nsp1-K164A/H165A	Unvaccinated	Unvaccinated
4.33333	3.125	0.125	0.25	92.5	42.5
1	6.375	2	0	81.25	30
11.25	16.125	0.166	0	76.25	3.75
				96.25	0.125
Fig 5F
Delta	Omicron BA.1	Delta	Omicron BA.1	Delta	Omicron BA.1
WA1/2020	WA1/2020	Nsp1-K164A/H165A	Nsp1-K164A/H165A	Unvaccinated	Unvaccinated
5	2	7	1	24	18
2	4	2	0	26	18
6	9	1	0	24	11
				28	1
Fig 5G	Nsp1-K164A/H165A			WA1/2020			Unvaccinated				Nsp1-K164A/H165A			WA1/2020			Unvaccinated
	Delta Challenged										Omicron BA.1 Challenged
	WH395	WH396	WH397	WH370	WH379	WH380	WH409	WH416	WH417	WH418	WH402	WH403	WH404	WH388	WH389	WH390	WH414	WH415	WH419	WH420
Alveolar Wall Thickening	1	0	0	1	0	1	3	3	3	3	0	0	0	0	0	1	3	3	2	0
Alveolar Airway Infiltrates	2	1	0	1	1	1	3	3	3	3	0	0	0	1	2	3	3	3	3	1
Perivascular Infiltrates	1	0	0	1	0	1	2	2	2	2	0	0	0	0	0	0	1	1	1	0
Perivascular Edema	0	0	0	0	0	0	1	1	2	2	0	0	0	0	0	0	1	0	0	0
Type II Pneumocyte Hyperplasia	1	0	0	0	0	1	3	3	3	3	0	0	0	0	0	2	3	3	2	0
Atypical Pneumocyte Hyperplasia	1	0	0	0	0	0	3	3	3	3	0	0	0	0	0	1	2	2	0	0
Bronchiole Mucosal Hyperplasia	1	1	1	2	1	2	3	3	3	3	1	0	0	1	2	2	2	2	2	0
Bronchiole Airway Infiltrates	0	0	0	0	0	0	1	1	1	1	0	0	0	0	0	0	0	1	1	0
Proteinaceous Fluid	0	0	0	0	0	0	0	2	1	3	0	0	0	0	0	0	2	2	0	0
Hemorrhage	0	0	0	0	0	0	3	3	2	3	0	0	0	0	0	0	0	0	0	0
Vasculitis	0	0	0	0	0	0	2	2	1	2	0	0	0	0	0	0	1	1	0	0

## Sheet: Fig 7
Fig 7B
DPI	102 PFU WA1/2020														102 PFU K164A/H165A														K164A/H165A-Recipient														WA1/2020-Recipient
	WH366	WH367	WH368	WH369	WH370	WH379	WH380	WH381	WH385	WH386	WH387	WH388	WH389	WH390	WH391	WH392	WH393	WH394	WH395	WH396	WH397	WH398	WH399	WH400	WH401	WH402	WH403	WH404	WH363	WH364	WH365	WH371	WH372	WH373	WH374								WH375	WH376	WH377	WH378	WH382	WH383	WH384
0	0	0	0	0	0	0	0	0	0	0	0	0	0	0	0	0	0	0	0	0	0	0	0	0	0	0	0	0	0	0	0	0	0	0	0								0	0	0	0	0	0	0
1	0.21	0.73	0.06	-0.11	0.33	-0.73	-3.25	-2.01	0.69	0.42	-0.35	-0.91	0.95	0.24	-0.85	-0.14	-1.2	-0.62	-0.63	-0.14	-0.55	-1.46	0.6	0	-0.77	0.07	0.68	-1.28	0.78	-0.64	2.01	-0.53	-0.27	0.41	0.06								0.32	0.5	1.03	-0.97	0.46	1.03	0.54
2	-0.86	-1.45	-1.98	-1.72	1.22	-2.25	-2.47	-5.33	-0.32	-1.84	-2.17	-2.18	-1.73	-1.29	-0.73	0.55	-0.97	-0.12	-0.46	0	-1.41	-0.33	-0.65	-0.44	-0.48	0.66	-0.27	-1.02	1	1.75	2.23	0.92	-0.68	0.52	0.84								0.45	1.07	1.68	-0.18	1.72	2.66	-0.3
3	-1.5	-5.08	-5.04	-4.6	-1.6	-5.01	-4.23	-7.99	-2.22	-6	-3.81	-4.61	-5.84	-3.29	-0.39	0.55	-1.03	-0.87	-1.15	-0.54	-1.66	0	-1.07	-0.97	-0.53	0.44	-1.08	-1.54	1.28	2.16	2.49	0.92	-0.2	-0.12	1.74								0	-1.07	0.6	-0.79	0.06	1.69	-3.41
4	-5.09	-7.8	-8.41	-6.95	-4.54	-7.2	-6.7	-10.59	-2.96	-9.51	-4.69	-6.39	-8.83	-5.17	-0.28	0.62	-1.77	-1.8	-1.04	-0.88	-1.35	1	-1.19	-1.05	-0.12	-0.8	-1.15	-1.35	1	2.51	2.01	1.71	-0.14	-0.06	1.62								-1.73	-2.32	-1.14	-1.87	-2.01	-0.72	-6.82
5	-8.52	-11.73	-12.3	-10.06	-6.91	-9.34	-9.82	-12.96	-5.98	-11.29	-7.21	-8.87	-12.22	-8.7	-0.23	0.75	-2.11	-4.59	-2.3	-0.54	-2.15	2.39	-1.43	-2.68	-0.18	-1.53	-0.47	-3.72	0.67	3.44	2.01	1.18	-0.14	-0.29	2.16								-3.01	-4.71	-2.72	-2.96	-4.82	-2.84	-10.17
6	-11.75	-15.05	-15.93	-12.13	-8.79	-11.64	-12.62	-15.03	-8.14	-13.49	-8.8	-12.52	-13.6	-11.93	-0.28	0	-2.74	-7.82	-2.65	-2.7	-4.18	1.2	-1.31	-2.19	0.06	-2.63	0	-3.01	0.33	4.78	2.28	0.53	0.54	-0.81	2.47								-5.9	-7.47	-6.36	-4.59	-8.5	-5.67	-13.04
7	-14.83	-18.32	-19.89	-13.85	-10.34	-13.61	-8.98	-16.04	-10.89	-16.04	-11.2	-12.77	-15.56	-13.87	0.62	1.17	-3.54	-9.93	-1.9	-3.65	-6.39	1.2	-0.95	-2.24	0.71	-5.47	0.27	-3.33	0.84	5.19	2.28	1.58	0.27	-1.16	2.71								-9.68	-9.73	-9.94	-7.55	-12.23	-8.57	-16.27
8		-21.1	-22.5	-16.32	-11.39	-13.27	-19.06	-14.85	-12.64	-17.41	-11.32	-12.47	-14.01	-13.93	0.28	2.33	-3.09	-12.97	-1.9	-3.18	-3.01	0.47	0.48	-2.19	0.59	-7.01	0.75	-3.65	1.4	4.61	1.86	1.31	0.81	-0.64	3.13								-13.01	-12.05	-12.22	-10.45	-14.87	-12.13	-16.33
9		-20.07	-22.24	-17.87	-9.73	-11.75	-18.61	-13.08	-10.52	-16.28	-10.85	-12.01	-11.51	-12.7	1.41	1.85	-2.34	-15.83	-1.61	-1.89	-3.5	-0.93	-0.24	-2.24	12.35	-4.53	2.71	-3.52	0.95	5.13	1.91	1.31	0.14	-2.38	3.49								-15.9	-11.99	-14.07	-12.51	-14.64	-15.33	-14.29
10		-17.78	-19.76	-20.34	-9.02	-10.01	-15.22	-11.07	-8.62	-13.96	-9.74	-11.2	-8.47	-10.41	0.62	2.74	-3.2	-18.87	-1.5	-0.54	-3.07	-4.39	0.54	-1.84	0.12	-4.53	2.85	-3.4	-0.06	4.96	1.33	1.51	0.74	-2.33	3.73								-16.99	-11.74	-13.42	-12.99	-12.46	-16.23	-12.8
11		-15.96	-17.72	-17.07	-9.24	-8.55	-15.09	-10.47	-7.3	-13.78	-8.74	-10.54	-6.98	-8.82	1.64	2.61	-3.37	-18.37	-1.9	-0.14	-3.69	-6.84	0.77	-2.06	0.59	-4.01	2.03	-3.78	1.4	5.95	1.59	1.51	0.81	-2.38	3.43								-15	-11.05	-11.73	-11.3	-8.44	-15.21	-11.78
12		-15.36	-15.55	-15.69	-9.35	-6.97	-12.82	-9.23	-5.98	-11.94	-8.62	-10.54	-4.89	-7.64	1.97	2.33	-2.97	-16.64	-1.38	0.34	-3.13	-8.37	0.3	-2.41	1.37	-2.55	2.98	-3.84	2.23	6.41	1.96	1.38	1.08	-2.09	4.33								-12.5	-10.04	-9.29	-7.85	-7.23	-14.67	-10.35
13		-13.66	-15.11	-13.62	-9.96	-6.07	-10.8	-8.76	-4.49	-10.58	-7.92	-9.98	-2.5	-6.41	1.75	2.19	-3.03	-16.14	-1.78	0.61	-3.69	-5.25	0.3	-2.06	0.89	-2.77	3.66	-3.72	1.73	7.23	2.55	2.3	1.69	-2.15	4.03								-12.05	-9.6	-6.52	-5.5	-5.45	-14.3	-9.75
14		-13.42	-13.83	-12.7	-10.34	-5.46	-10.47	-8.28	-4.49	-10.81	-7.21	-10.8	-0.95	-5.47	2.37	1.65	-3.49	-14.71	-1.78	1.08	-4.55	-2.86	0.65	-2.41	1.13	-3.36	5.01	-4.87	2.12	7.06	2.28	2.04	0.2	-2.5	4.51								-10.06	-8.35	-4.67	-6.04	-2.99	-13.4	-8.19
Fig 7C
DPI	102 PFU WA1/2020														102 PFU K164A/H165A
	WH366	WH367	WH368	WH369	WH370	WH379	WH380	WH381	WH385	WH386	WH387	WH388	WH389	WH390	WH391	WH392	WH393	WH394	WH395	WH396	WH397	WH398	WH399	WH400	WH401	WH402	WH403	WH404
1	86660	3560000	356000	112000	200	796	2860	150000	3560	3560000	79600	150000	2000000	796000	632	632	1120	100	4620	796	632	100	356	796	632	200	100	100
2	632000	356000	866000	3560000	28600	63200	114000	3560000	63200	4090000	796000	1500000	796000	796000	20000	502000	20000	35600	2000	632000	11200	100	11200	79600	200000	7960	35600	100
3	46200	8660	200000	200000	200	79600	632000	86600	1120000	79600	63200	1400000	356000	200000	7960	140000	3560	11200	6320	356	796	100	112000	14000	2000	35600	63200	356000
4	8660	11200	46200	5020	1120	6320		2860	63200	100	11200	7960	796	46200	796	63200	35600	63200	20000	11200	63200	100	200000	632000	3560	79600	356000	632000
5						502	2860				6320		1500								796		28600		2000		63200
Fig 7D
DPI	102 PFU WA1/2020														102 PFU K164A/H165A														K164A/H165A-Recipient														WA1/2020-Recipient
	WH366	WH367	WH368	WH369	WH370	WH379	WH380	WH381	WH385	WH386	WH387	WH388	WH389	WH390	WH391	WH392	WH393	WH394	WH395	WH396	WH397	WH398	WH399	WH400	WH401	WH402	WH403	WH404	WH363	WH364	WH365	WH371	WH372	WH373	WH374								WH375	WH376	WH377	WH378	WH382	WH383	WH384
1	86660	3560000	356000	112000	200	796	2860	150000	3560	3560000	79600	150000	2000000	796000	632	632	1120	100	4620	796	632	100	356	796	632	200	100	100	100*	100	100	100	100	100	100								100	100	100	100	100	100	2860
2	632000	356000	866000	3560000	28600	63200	114000	3560000	63200	4090000	796000	1500000	796000	796000	20000	502000	20000	35600	2000	632000	11200	100	11200	79600	200000	7960	35600	100	100*	632	502	100	502	200	100								3560	502000	20000	356	632000	86600	28600
3	46200	8660	200000	200000	200	79600	632000	86600	1120000	79600	63200	1400000	356000	200000	7960	140000	3560	11200	6320	356	796	100	112000	14000	2000	35600	63200	356000	100*	100	7960	796	632	632	200								63200	502000	79600	4620	632000	112000	1120000
4	8660	11200	46200	5020	1120	6320		2860	63200	100	11200	7960	796	46200	796	63200	35600	63200	20000	11200	63200	100	200000	632000	3560	79600	356000	632000	100*	100	63200	63200	63200	63200	35600								502000	1120	6320	2000000	2000	200000	11200
5						502	2860				6320		1500								796		28600		2000		63200
Fig 7E
DPI	102 PFU WA1/2020														102 PFU K164A/H165A														K164A/H165A-Recipient														WA1/2020-Recipient
	WH366	WH367	WH368	WH369	WH370	WH379	WH380	WH381	WH385	WH386	WH387	WH388	WH389	WH390	WH391	WH392	WH393	WH394	WH395	WH396	WH397	WH398	WH399	WH400	WH401	WH402	WH403	WH404	WH363	WH364	WH365	WH371	WH372	WH373	WH374								WH375	WH376	WH377	WH378	WH382	WH383	WH384
0	0	0	0	0	0	0	0	0	0	0	0	0	0	0	0	0	0	0	0	0	0	0	0	0	0	0	0	0	0*	0	0	0	0	0	0								0	0	0	0	0	0	0
1	0.21	0.73	0.06	-0.11	0.33	-0.73	-3.25	-2.01	0.69	0.42	-0.35	-0.91	0.95	0.24	-0.85	-0.14	-1.2	-0.62	-0.63	-0.14	-0.55	-1.46	0.6	0	-0.77	0.07	0.68	-1.28	0.78*	-0.64	2.01	-0.53	-0.27	0.41	0.06								0.32	0.5	1.03	-0.97	0.46	1.03	0.54
2	-0.86	-1.45	-1.98	-1.72	1.22	-2.25	-2.47	-5.33	-0.32	-1.84	-2.17	-2.18	-1.73	-1.29	-0.73	0.55	-0.97	-0.12	-0.46	0	-1.41	-0.33	-0.65	-0.44	-0.48	0.66	-0.27	-1.02	1*	1.75	2.23	0.92	-0.68	0.52	0.84								0.45	1.07	1.68	-0.18	1.72	2.66	-0.3
3	-1.5	-5.08	-5.04	-4.6	-1.6	-5.01	-4.23	-7.99	-2.22	-6	-3.81	-4.61	-5.84	-3.29	-0.39	0.55	-1.03	-0.87	-1.15	-0.54	-1.66	0	-1.07	-0.97	-0.53	0.44	-1.08	-1.54	1.28*	2.16	2.49	0.92	-0.2	-0.12	1.74								0	-1.07	0.6	-0.79	0.06	1.69	-3.41
4	-5.09	-7.8	-8.41	-6.95	-4.54	-7.2	-6.7	-10.59	-2.96	-9.51	-4.69	-6.39	-8.83	-5.17	-0.28	0.62	-1.77	-1.8	-1.04	-0.88	-1.35	1	-1.19	-1.05	-0.12	-0.8	-1.15	-1.35	1*	2.51	2.01	1.71	-0.14	-0.06	1.62								-1.73	-2.32	-1.14	-1.87	-2.01	-0.72	-6.82
5	-8.52	-11.73	-12.3	-10.06	-6.91	-9.34	-9.82	-12.96	-5.98	-11.29	-7.21	-8.87	-12.22	-8.7	-0.23	0.75	-2.11	-4.59	-2.3	-0.54	-2.15	2.39	-1.43	-2.68	-0.18	-1.53	-0.47	-3.72	0.67*	3.44	2.01	1.18	-0.14	-0.29	2.16								-3.01	-4.71	-2.72	-2.96	-4.82	-2.84	-10.17
6	-11.75	-15.05	-15.93	-12.13	-8.79	-11.64	-12.62	-15.03	-8.14	-13.49	-8.8	-12.52	-13.6	-11.93	-0.28	0	-2.74	-7.82	-2.65	-2.7	-4.18	1.2	-1.31	-2.19	0.06	-2.63	0	-3.01	0.33*	4.78	2.28	0.53	0.54	-0.81	2.47								-5.9	-7.47	-6.36	-4.59	-8.5	-5.67	-13.04
7	-14.83	-18.32	-19.89	-13.85	-10.34	-13.61	-8.98	-16.04	-10.89	-16.04	-11.2	-12.77	-15.56	-13.87	0.62	1.17	-3.54	-9.93	-1.9	-3.65	-6.39	1.2	-0.95	-2.24	0.71	-5.47	0.27	-3.33	0.84*	5.19	2.28	1.58	0.27	-1.16	2.71								-9.68	-9.73	-9.94	-7.55	-12.23	-8.57	-16.27
8		-21.1	-22.5	-16.32	-11.39	-13.27	-19.06	-14.85	-12.64	-17.41	-11.32	-12.47	-14.01	-13.93	0.28	2.33	-3.09	-12.97	-1.9	-3.18	-3.01	0.47	0.48	-2.19	0.59	-7.01	0.75	-3.65	1.4*	4.61	1.86	1.31	0.81	-0.64	3.13								-13.01	-12.05	-12.22	-10.45	-14.87	-12.13	-16.33
9		-20.07	-22.24	-17.87	-9.73	-11.75	-18.61	-13.08	-10.52	-16.28	-10.85	-12.01	-11.51	-12.7	1.41	1.85	-2.34	-15.83	-1.61	-1.89	-3.5	-0.93	-0.24	-2.24	12.35	-4.53	2.71	-3.52	0.95*	5.13	1.91	1.31	0.14	-2.38	3.49								-15.9	-11.99	-14.07	-12.51	-14.64	-15.33	-14.29
10		-17.78	-19.76	-20.34	-9.02	-10.01	-15.22	-11.07	-8.62	-13.96	-9.74	-11.2	-8.47	-10.41	0.62	2.74	-3.2	-18.87	-1.5	-0.54	-3.07	-4.39	0.54	-1.84	0.12	-4.53	2.85	-3.4	-0.06*	4.96	1.33	1.51	0.74	-2.33	3.73								-16.99	-11.74	-13.42	-12.99	-12.46	-16.23	-12.8
11		-15.96	-17.72	-17.07	-9.24	-8.55	-15.09	-10.47	-7.3	-13.78	-8.74	-10.54	-6.98	-8.82	1.64	2.61	-3.37	-18.37	-1.9	-0.14	-3.69	-6.84	0.77	-2.06	0.59	-4.01	2.03	-3.78	1.4*	5.95	1.59	1.51	0.81	-2.38	3.43								-15	-11.05	-11.73	-11.3	-8.44	-15.21	-11.78
12		-15.36	-15.55	-15.69	-9.35	-6.97	-12.82	-9.23	-5.98	-11.94	-8.62	-10.54	-4.89	-7.64	1.97	2.33	-2.97	-16.64	-1.38	0.34	-3.13	-8.37	0.3	-2.41	1.37	-2.55	2.98	-3.84	2.23*	6.41	1.96	1.38	1.08	-2.09	4.33								-12.5	-10.04	-9.29	-7.85	-7.23	-14.67	-10.35
13		-13.66	-15.11	-13.62	-9.96	-6.07	-10.8	-8.76	-4.49	-10.58	-7.92	-9.98	-2.5	-6.41	1.75	2.19	-3.03	-16.14	-1.78	0.61	-3.69	-5.25	0.3	-2.06	0.89	-2.77	3.66	-3.72	1.73*	7.23	2.55	2.3	1.69	-2.15	4.03								-12.05	-9.6	-6.52	-5.5	-5.45	-14.3	-9.75
14		-13.42	-13.83	-12.7	-10.34	-5.46	-10.47	-8.28	-4.49	-10.81	-7.21	-10.8	-0.95	-5.47	2.37	1.65	-3.49	-14.71	-1.78	1.08	-4.55	-2.86	0.65	-2.41	1.13	-3.36	5.01	-4.87	2.12*	7.06	2.28	2.04	0.2	-2.5	4.51								-10.06	-8.35	-4.67	-6.04	-2.99	-13.4	-8.19
Fig 7F
Nsp1-K164A/H165A	WA1/2020
80	1310720
163840	327680
327680	327680
163840	163840
327680	327680
327680	327680
327680	327680
Fig 7G
Naive Control	Nsp1-K164A/H165A	WA1/2020
10		5120
10	1280	5120
10	640	5120
10	640	2560
10	1280	1280
10	1280	10240
10	2560	10240
10
Fig 7H
Naive Control	Nsp1-K164A/H165A Sentinel	WA1/2020 Sentinel
10		10
10	10	120
10	20	45
10	10	10
10	80	60
10	10	80
10	10	120
10

## Sheet: Fig 8
Fig 8A
DPI	Naive Control								Nsp1-K164A/H165A Sentinel								WA1/2020 Sentinel
	WH421	WH422	WH423	WH424	WH425	WH426	WH427	WH428		WH364	WH365	WH371	WH372	WH373	WH374		WH375	WH376	WH377	WH378	WH382	WH383	WH384
0	0	0	0	0	0	0	0	0		0	0	0	0	0	0		0	0	0	0	0	0	0
1	-0.12	-0.33	0.99	1	1.92	0.84	1.92	0.53		0.54	0.05	-0.12	-0.99	0.26	0		0.14	-0.58	2.1	0.12	0.17	0	-0.29
2	-0.71	-0.83	1.41	0.93	1.99	1.61	2.5	-0.31		0.06	-0.36	-0.67	-1.05	0.32	-1.63		-0.27	-0.26	3.2	-0.86	-1.07	0.06	-0.63
3	-1.41	-1.17	1.34	0.5	2.58	-0.9	2.75	-0.38		0.06	0.42	1.34	-1.11	0.13	-0.66		0.82	-0.77	4.52	0.43	-1.63	-1.2	-0.91
4	-2.83	-1.22	1.13	0.93	4.72	0.9	3.46	-1.38		0.96	-0.21	-0.97	-1.42	0.26	-0.42		0.55	-0.45	6.16	-0.55	-1.63	-0.13	-0.91
5					5.24	3.09	4.29	-0.08					-1.48	0.51	0.66						-1.85	-0.63	-0.97
6					5.24	3.67	4.61	-0.69					-2.16	-0.19	-0.18						-0.51	-1.33	-0.68
7					7.16	3.35	5.51	1.45					-0.31	-0.13	-0.24						-0.51	-1.33	-0.68
Fig 8B
	Naive Control								Nsp1-K164A/H165A Sentinel								WA1/2020 Sentinel
	WH421	WH422	WH423	WH424	WH425	WH426	WH427	WH428		WH364	WH365	WH371	WH372	WH373	WH374		WH375	WH376	WH377	WH378	WH382	WH383	WH384
1 DPC	100	1400	200	4200	2200	200	400	200		25400	200	16400	200	1000	100		800	200	100	100	100	200	100
2 DPC	1600	1600	2000	100	100	100	400	100		400	200	100	100	100	200		100	100	200	100	100	200	100
3 DPC	58000	27400	100	100	400	400	100	100		100	100	400	100	100	200		200	100	100	100	100	100	100
4 DPC	9000	7800	100	400	4200	6200	400	800		100	400	100	100	100	200		100	100	100	100	100	100	100
Fig 8C
	Naive Control								Nsp1-K164A/H165A Sentinel								WA1/2020 Sentinel
	WH421	WH422	WH423	WH424	WH425	WH426	WH427	WH428		WH364	WH365	WH371	WH372	WH373	WH374		WH375	WH376	WH377	WH378	WH382	WH383	WH384
4 DPC	2800	12200	1200	1400						100	100	100					100	100	100	100
7 DPC					100	400	100	100					100	100	100						100	100	100
Fig 8D
	Naive Control								K164A Sentinel								WA1/2020 Sentinel
	WH421	WH422	WH423	WH424	WH425	WH426	WH427	WH428		WH364	WH365	WH371	WH372	WH373	WH374		WH375	WH376	WH377	WH378	WH382	WH383	WH384
4 DPC	5400	600	400	800						100	100	1400					100	100	600	600
7 DPC					100	100	100	200					200	100	100						100	100	100
Fig 8E
	Naive Control								K164A Sentinel								WA1/2020 Sentinel
	WH421	WH422	WH423	WH424	WH425	WH426	WH427	WH428		WH364	WH365	WH371	WH372	WH373	WH374		WH375	WH376	WH377	WH378	WH382	WH383	WH384
4 DPC	19359	3615.15	1061.77	910.829						238.693	318.467	177.586					50	153.667	218.699	210.518
7 DPC					322.995	326.475	242.506	116.653					109.433	114.275	50					50	299.734	280.426
Fig 8F
	Naïve Control				K164A Sentinel				WA1/2020 Sentinel
4 DPC	12.5	0	0	0		0	0.05	0	7.5	3.75	6.25	6.25
7 DPC	0	0.625	2.1	0	0	0	0		5.625	6.875	8.75
Fig 8G
	Naïve Control				K164A Sentinel				WA1/2020 Sentinel
4 DPC	17	0	0	0		0	3	0	5	5	5	4
7 DPC	0	7	10	0	0	0	0		5	5	4
Fig 8H
	Nsp1-K164A/H165A sentinel			WA1/2020 sentinel				Naïve
	WH364	WH365	WH371	WH375	WH376	WH377	WH378	WH421	WH422	WH423	WH424
Alveolar Wall Thickening	0	1	0	0	0	0	0	3	0	0	0
Alveolar Airway Infiltrates	0	1	0	1	1	1	1	3	0	0	0
Perivascular Infiltrates	0	0	0	1	1	1	0	3	0	0	0
Perivascular Edema	0	0	0	0	0	0	0	1	0	0	0
Type II pneumocyte hyperplasia	0	1	0	0	0	0	0	3	0	0	0
Atypical Pneumocyte Hyperplasia	0	0	0	0	0	0	0	1	0	0	0
Bronchiole Mucosal Hyperplasia	0	0	0	3	3	3	3	1	0	0	0
Bronchiole Airway Infiltrates	0	0	0	0	0	0	0	0	0	0	0
Proteinaceous Fluid	0	0	0	0	0	0	0	0	0	0	0
Hemorrhage	0	0	0	0	0	0	0	0	0	0	0
Vasculitis	0	0	0	0	0	0	0	2	0	0	0
Fig 8I
	Nsp1-K164A/H165A Sentinel			WA1/2020 Sentinel			Naïve
	WH372	WH373	WH374	WH382	WH383	WH384	WH425	WH426	WH427	WH428
Alveolar Wall Thickening	0	0	0	0	0	0	0	3	3	0
Alveolar Airway Infiltrates	0	0	0	1	1	1	0	1	1	0
Perivascular Infiltrates	0	0	0	1	1	0	0	0	0	0
Perivascular Edema	0	0	0	0	0	0	0	0	1	0
Type II pneumocyte hyperplasia	0	0	0	0	0	0	0	3	3	0
Atypical Pneumocyte Hyperplasia	0	0	0	0	0	0	0	0	2	0
Bronchiole Mucosal Hyperplasia	0	0	0	3	3	3	0	0	0	0
Bronchiole Airway Infiltrates	0	0	0	0	0	0	0	0	0	0
Proteinaceous Fluid	0	0	0	0	0	0	0	0	0	0
Hemorrhage	0	0	0	0	0	0	0	0	0	0
Vasculitis	0	0	0	0	0	0	0	0	0	0

## Sheet: Fig 9
9b
DPI	Unvaccinated								Nsp1-K164A/H165A
0	0	0	0	0	0	0	0	0	0	0	0	0	0	0	0	0
1	1.48	3.25	1.46	-0.32	0.5	2.38	-5.61	0.13	0.13	-0.07	0.48	0.45	-0.38	2.39	-0.49	0
2	0.19	1.97	0.32	-2.09	-1.28	1.02	-5.06	-2.11	-0.89	0.27	-0.14	-1.07	-1.02	1.36	-1.17	-0.9
3	-2.35	-0.15	-3.5	-4.82	-4.26	-2.63	-7.64	-5.43	-1.15	0.27	0.21	-1.58	-0.38	2.56	-1.36	-0.96
4	-4.32	-0.53	-6.2	-7.36	-7.03	-6.2	-9.43	-7.86	-0.45	0.34	1.24	-0.73	0.64	2.56	-2.03	0.39
5					-7.59	-8.92	-11.47	-10.73					0.77	3.83	-2.65	-0.13
6					-7.67	-11.3	-13.13	-13.23					0.89	4.86	-1.42	0.13
7					-7.45	-11.81	-12.33	-13.35					1.02	5.03	-1.05	-0.06
9c
DPI	Unvaccinated								Nsp1-K164A/H165A
	WH508	WH509	WH510	WH511	WH512	WH513	WH514	WH515	WH486	WH487	WH488	WH489	WH490	WH491	WH502	WH503
1	400	4000	20000	28000	4000	60000	12000	120000	200	100	16000	10000	8000	100	400	1400
2	60000	4000	300000	6000	80000	1200000	20000	28000	100	600	100	400	2000	100	1200	100
3	12000	8000	40000	1600	26000	40000	4000	6000	100	600	200	100	100	100	100	100
4	100	100	1800	2000	100	600	400	400	4000	100	100	100	100	100	100	100
5					100	200	100	100					100	100	100	100
9d
DPI	Unvaccinated								Nsp1-K164A/H165A
	WH508	WH509	WH510	WH511	WH512	WH513	WH514	WH515	WH486	WH487	WH488	WH489	WH490	WH491	WH502	WH503
4	100	6200	100	9600					200	100	100	100
7					100	100	100	100					100	100	100	100
9e
DPI	Unvaccinated								Nsp1-K164A/H165A
	WH508	WH509	WH510	WH511	WH512	WH513	WH514	WH515	WH486	WH487	WH488	WH489	WH490	WH491	WH502	WH503
4	46000	2400	2000	4800					10	10	10	20
7					10	10	80	10					10	10	10	10
9f
DPI	Unvaccinated								Nsp1-K164A/H165A
	WH508	WH509	WH510	WH511	WH512	WH513	WH514	WH515	WH486	WH487	WH488	WH489	WH490	WH491	WH502	WH503
4	100	3000	6400	3400					100	100	100	100
7					100	100	100	100					100	100	100	100
9g					9h
Lungs		Nasal Turbinates				Unvaccinated								Nsp1-K164A/H165A
Unvaccinated	Nsp1-K164A/H165A	Unvaccinated	Nsp1-K164A/H165A			WH508	WH509	WH510	WH511	WH512	WH513	WH514	WH515	WH486	WH487	WH488	WH489	WH490	WH491	WH502	WH503
1503010	500	500	500		4 DPI	21	21	27	21					5	1	3	9
19502.6	500	500	500		7 DPI					25	26	29	24					1	0	0	0
1082537	500	49015	1099.87
196592	500	90174.8	500
9i
	Unvaccinated								Nsp1-K164A/H165A
	WH508	WH509	WH510	WH511	WH512	WH513	WH514	WH515	WH486	WH487	WH488	WH489	WH490	WH491	WH502	WH503
4 DPI	12.5	18.875	41.25	11.375					0.875	0.25	0.6	12.5
7 DPI					35	48.75	60	43.75					0.125	0	0	0
9j
	WH508	WH509	WH510	WH511	WH486	WH487	WH488	WH489	WH492	WH493	WH494	WH495
Alveolar Wall Thickening	3	3	3	3	1	0	1	1	0	0	0	0
Alveolar Airway Infiltrates	3	3	3	3	3	1	2	3	0	2	0	0
Perivascular Infiltrates	3	3	3	2	0	0	0	2	0	0	0	0
Perivascular Edema	2	2	3	1	0	0	0	0	0	0	0	0
Type II Pneumocyte Hyperplasia	3	3	3	3	1	0	0	1	0	0	0	0
Atypical Pneumocyte Hyperplasia	0	0	0	0	0	0	0	0	0	0	0	0
Bronchiole Mucosal Hyperplasia	1	1	2	1	0	0	0	1	0	0	0	0
Bronchiole Airway Infiltrates	0	0	1	1	0	0	0	0	0	0	0	0
Proteinaceous Fluid	2	1	3	2	0	0	0	0	0	0	0	0
Hemorrhage	2	3	3	3	0	0	0	0	0	0	0	0
Vasculitis	2	2	3	2	0	0	0	1	0	0	0	0
9k
	WH512	WH513	WH514	WH515	WH490	WH491	WH502	WH503	WH492	WH493	WH494	WH495
Alveolar Wall Thickening	3	3	3	3	0	0	0	0	0	0	0	0
Alveolar Airway Infiltrates	3	3	3	3	1	0	0	0	0	2	0	0
Perivascular Infiltrates	3	3	3	2	0	0	0	0	0	0	0	0
Perivascular Edema	2	3	2	1	0	0	0	0	0	0	0	0
Type II Pneumocyte Hyperplasia	3	3	3	3	0	0	0	0	0	0	0	0
Atypical Pneumocyte Hyperplasia	3	3	3	3	0	0	0	0	0	0	0	0
Bronchiole Mucosal Hyperplasia	2	3	3	3	0	0	0	0	0	0	0	0
Bronchiole Airway Infiltrates	1	0	1	1	0	0	0	0	0	0	0	0
Proteinaceous Fluid	1	1	3	1	0	0	0	0	0	0	0	0
Hemorrhage	2	2	3	2	0	0	0	0	0	0	0	0
Vasculitis	2	2	2	2	0	0	0	0	0	0	0	0

## Sheet: Fig 10
10d
BA.1-LAV 1E+04 PFU					BA.5-LAV 1E+04 PFU
Pre-Boost WA1	14 DPI WA1	Pre-Boost BA.1	14 DPI BA.1		Pre-Boost WA1	14 DPI WA1	Pre-Boost BA.5	14 DPI BA.5
3108.3	1554.2	10	139.3
658	658	10	59		3285.6	3108.3	10	28.7
372.7	1316	10	777.1		1554.2	3108.3	10	20.6
3108.3	2632	10	114.7		943.5	6216.7	57.4	222
422.2	970.1	10	82.2		458.9	1835.5	10	458.9
					1835.5	6216.7	10	69.6
